# Supplementary material for: Snakebites in Rural Areas of Brazil by Race: Indigenous the Most Exposed Group
Source: Int J Environ Res Public Health. 2021 Sep 5;18(17):9365. doi: 10.3390/ijerph18179365 (PMC8431164; doi:10.3390/ijerph18179365)
Supplement: Supplementary file 1 [file ijerph-18-09365-s001.zip]

Archive with 1 entries (1 files):
- ijerph-1344233-supplementary.pdf
